# Supplementary material for: The Effect of Whey on Performance, Gut Health and Bone Morphology Parameters in Broiler Chicks
Source: Foods. 2020 May 5;9(5):588. doi: 10.3390/foods9050588 (PMC7278671; doi:10.3390/foods9050588)
Supplement: Supplementary file 1 [file foods-09-00588-s001.zip]

Archive with 1 entries (1 files):
- foods-756085-SI.xlsx
