# Supplementary material for: The Effect of Whey on Performance, Gut Health and Bone Morphology Parameters in Broiler Chicks
Source: Foods. 2020 May 5;9(5):588. doi: 10.3390/foods9050588 (PMC7278671; doi:10.3390/foods9050588)
Supplement: Supplementary file 1 [file foods-09-00588-s001.zip › foods-756085-SI.xlsx]

## Sheet: Φύλλο1
Day of age	Group A	Group B	Group C	Group D
1	31	30.8	31	31.1
2	30.7	30.8	30.6	31
3	31	30.4	30.6	31
4	31.2	30.5	30.6	31.2
5	30.2	30.1	30	30.2
6	30.2	30.1	30	30.2
7	30	30	30.2	30.5
8	29	29	29.1	29
9	29.1	29.1	29.8	29.1
10	28.5	28.3	29.2	29.3
11	28.6	28.5	29	29
12	28.9	28.8	29.1	28.8
13	29	28.6	28.9	29.1
14	29	28.6	29	29
15	29.3	29.1	28.9	29.1
16	27.8	28	28.5	28
17	27.9	28	28.6	27.9
18	27.7	28	28.4	27.9
19	27.2	27.5	27.8	27.2
20	26.5	26.6	26.8	26.9
21	26	26	26.1	26
22	26.3	26.1	26.3	26.1
23	26	25.8	26	26
24	26.5	26.1	26.2	26.8
25	26.2	26.1	26	26
26	26	26	26.1	25.8
27	26	26	26.1	26
28	25.8	25.6	25.5	25.3
29	25.4	25.1	25.8	25.5
30	25.1	25.1	25.7	25.5
31	24.4	24.3	25	25
32	24	23.8	24.6	24.5
33	23.8	24	23.7	24.1
34	23	23.1	23.2	22.9
35	22.6	22.8	22.7	22.8
36	22	22.2	22.5	22.1
37	22	22	22.1	21
38	21.8	22	22.1	22
39	21.8	21.9	21.8	21.7
40	21.4	21.6	21.8	21.5
41	21.2	21.6	21.5	21.5
42	21	21	21.3	21.1
